# Supplementary material for: The Prognostic and Discriminatory Utility of the Clinical Frailty Scale and Modified Frailty Index Compared to Age
Source: Geriatrics (Basel). 2022 Aug 24;7(5):87. doi: 10.3390/geriatrics7050087 (PMC9498791; doi:10.3390/geriatrics7050087)
Supplement: Supplementary file 1 [file geriatrics-07-00087-s001.zip]

Archive with 1 entries (1 files):
- geriatrics-1839662-supplementary.pdf
